# Supplementary material for: Nuclear Expression of TDP-43 Is Linked with Morphology and Ubiquitylation of Cytoplasmic Aggregates in Amyotrophic Lateral Sclerosis
Source: Int J Mol Sci. 2023 Jul 29;24(15):12176. doi: 10.3390/ijms241512176 (PMC10418808; doi:10.3390/ijms241512176)
Supplement: Supplementary file 1 [file ijms-24-12176-s001.zip]

Archive with 1 entries (1 files):
- ijms-2510835-supplementary.pdf
